# Supplementary material for: Efficacy and Safety of an Oxalic Acid and Glycerin Formulation for Varroa destructor Control in Honey Bee Colonies During Summer in a Northern Climate
Source: Pathogens. 2025 Jul 22;14(8):724. doi: 10.3390/pathogens14080724 (PMC12389099; doi:10.3390/pathogens14080724)
Supplement: Supplementary file 1 [file pathogens-14-00724-s001.zip]

Archive with 4 entries (4 files):
- Supplementary Table S1 2018 Mite counts_Efficacy 2025-06-28.xlsx
- Supplementary Table S2 2018 Cluster size 2025-06-28.xlsx
- Supplementary Table S3 2018 Dead worker adults and brood in traps 2025-06-28.xlsx
- Supplementary Table S4 2018 Honey residues 2025-06-28.xlsx
