# Supplementary material for: Efficacy and Safety of an Oxalic Acid and Glycerin Formulation for Varroa destructor Control in Honey Bee Colonies During Summer in a Northern Climate
Source: Pathogens. 2025 Jul 22;14(8):724. doi: 10.3390/pathogens14080724 (PMC12389099; doi:10.3390/pathogens14080724)
Supplement: Supplementary file 1 [file pathogens-14-00724-s001.zip › Supplementary Table S1 2018 Mite counts_Efficacy 2025-06-28.xlsx]

## Sheet: Mite counts per week
		Varroa mite fall per week
Apiary ID	Treatment	week 1	week 2	week 3	week 4	week 5	week 6	Mid season total	Finisher total	Efficacy %
Bison	Control	6	6	3	40	54	112	221	2315	8.71451
Bison	Control	226	55	181	333	221	335	1351	4241	24.1595
Bison	Control	6	0	3	55	47	91	202	2286	8.11897
Bison	Control	30	10	3	6	4	9	62	630	8.95954
Bison	Control	33	41	25	83	68	61	311	1380	18.3915
Bison	Control	29	54	1	148	127	222	581	2769	17.3433
Bison	Control	8	4	7	18	6	49	92	1704	5.12249
Bison	Control	28	13	9	45	60	50	205	1426	12.569
Bison	Control	66	16	20	168	252	320	842	3180	20.9349
Bison	Control	195	62	62	188	269	187	963	1964	32.9006
Bison	Control	44	30	67	143	181	219	684	2013	25.3615
Bison	Control	42	59	20	105	105	220	551	4267	11.4363
Mot	Control	382	323	315	392	686	211	2309	6964	24.9002
Mot	Control	104	79	106	164	388	293	1134	3195	26.1954
Mot	Control	138	330	244	410	893	1145	3160	2393	56.9062
Mot	Control	9	18	6	18	28	49	128	1085	10.5523
Mot	Control	52	60	70	75	195	82	534	3077	14.7881
Mot	Control	71	58	20	55	234	209	647	2567	20.1307
Mot	Control	32	3	8	14	5	27	89	980	8.32554
Mot	Control	115	37	71	44	32	61	360	2224	13.9319
Mot	Control	167	151	163	148	382	475	1486	2199	40.3256
Sheep	Control	75	102	58	121	212	94	662	3265	16.8577
Sheep	Control	483	486	779	920	1080	1957	5705	13899	29.1012
Sheep	Control	190	223	55	108	141	193	910	9380	8.84354
Sheep	Control	178	223	110	268	442	536	1757	7581	18.8156
Sheep	Control	289	436	524	273	345	751	2618	9372	21.8349
Sheep	Control	55	82	76	42	63	85	403	1865	17.769
Sheep	Control	632	550	568	475	953	1211	4389	8297	34.5972
Sheep	Control	26	45	33	27	30	37	198	1188	14.2857
Bison	Dribble	614	641	310	81	22	12	1680	998	62.7334
Bison	Dribble	540	492	265	128	61	39	1525	1001	60.3721
Bison	Dribble	245	267	144	27	16	16	715	675	51.4388
Bison	Dribble	401	354	293	57	47	52	1204	1532	44.0058
Bison	Dribble	268	100	299	159	58	80	964	1067	47.4643
Bison	Dribble	131	58	43	17	4	3	256	125	67.1916
Bison	Dribble	429	259	27	23	12	18	768	345	69.0027
Bison	Dribble	180	127	133	54	110	136	740	1892	28.1155
Bison	Dribble	198	281	337	98	75	35	1024	2843	26.4805
Bison	Dribble	157	141	206	193	77	223	997	3253	23.4588
Bison	Dribble	30	67	96	59	29	70	351	1042	25.1974
Mot	Dribble	391	473	474	149	33	52	1572	1194	56.833
Mot	Dribble	120	212	235	117	76	68	828	2143	27.8694
Mot	Dribble	77	92	177	84	85	147	662	2867	18.7589
Mot	Dribble	88	78	119	36	72	79	472	1391	25.3355
Mot	Dribble	90	208	119	52	42	51	562	1434	28.1563
Mot	Dribble	153	198	131	95	78	107	762	1929	28.3166
Mot	Dribble	299	286	325	193	177	250	1530	3571	29.9941
Mot	Dribble	19	43	55	20	11	26	174	511	25.4015
Mot	Dribble	413	568	269	81	16	16	1363	427	76.1453
Sheep	Dribble	2126	1137	1946	367	184	133	5893	3135	65.2747
Sheep	Dribble	501	579	859	316	159	156	2570	2991	46.2147
Sheep	Dribble	390	384	566	184	100	115	1739	3004	36.6646
Sheep	Dribble	255	239	197	87	71	16	865	1891	31.3861
Sheep	Dribble	717	503	489	85	37	46	1877	1063	63.8435
Sheep	Dribble	55	131	171	27	45	40	469	809	36.698
Sheep	Dribble	944	1022	861	357	188	320	3692	3211	53.484
Sheep	Dribble	214	218	371	63	52	7	925	793	53.8417
Sheep	Dribble	83	119	167	161	177	158	865	2347	26.9303
Bison	Formic	389	327	149	121	66	103	1155	1174	49.5921
Bison	Formic	85	45	78	84	64	103	459	1810	20.2292
Bison	Formic	78	31	12	18	20	24	183	548	25.0342
Bison	Formic	79	110	117	19	9	33	367	1631	18.3684
Bison	Formic	187	212	120	24	10	10	563	240	70.1121
Bison	Formic	989	1259	176	7	6	3	2440	48	98.0707
Bison	Formic	261	228	150	70	19	79	807	1243	39.3659
Bison	Formic	18	12	42	60	24	39	195	702	21.7391
Bison	Formic	303	190	94	58	17	9	671	524	56.1506
Bison	Formic	119	70	21	26	22	62	320	1869	14.6185
Bison	Formic	117	46	11	2	1	5	182	130	58.3333
Mot	Formic	517	216	209	140	182	244	1508	4510	25.0582
Mot	Formic	106	52	126	48	85	90	507	1657	23.4288
Mot	Formic	182	118	235	167	140	159	1001	3025	24.8634
Mot	Formic	27	19	3	33	61	28	171	941	15.3777
Mot	Formic	1743	518	422	335	115	378	3511	4914	41.6736
Mot	Formic	980	391	121	61	108	149	1810	1674	51.9518
Mot	Formic	540	185	101	27	14	13	880	200	81.4815
Mot	Formic	292	130	129	25	25	43	644	1206	34.8108
Mot	Formic	62	18	31	17	9	10	147	797	15.572
Mot	Formic	28	121	23	25	41	104	342	1998	14.6154
Mot	Formic	1816	553	195	48	44	51	2707	511	84.1206
Sheep	Formic	407	208	66	41	160	37	919	2176	29.6931
Sheep	Formic	116	165	40	49	68	73	511	819	38.4211
Sheep	Formic	223	235	129	100	174	33	894	3880	18.7264
Sheep	Formic	917	255	159	31	110	60	1532	1352	53.1207
Sheep	Formic	862	354	292	357	240	214	2319	5382	30.113
Sheep	Formic	3433	1064	1114	890	968	980	8449	4626	64.6195
Sheep	Formic	352	194	107	63	31	9	756	1992	27.5109
Bison	Strip	22	7	1	4	2	21	57	111	33.9286
Bison	Strip	321	161	102	80	118	73	888	599	59.7176
Bison	Strip	655	635	138	210	145	67	1850	595	75.6646
Bison	Strip	150	169	51	66	67	66	569	543	51.1691
Bison	Strip	1060	638	203	209	363	128	2601	646	80.1047
Bison	Strip	1573	862	478	476	490	270	4149	2356	63.7817
Bison	Strip	186	304	52	77	149	54	822	554	59.7384
Bison	Strip	239	173	25	26	17	31	511	586	46.5816
Bison	Strip	229	160	67	101	230	60	847	713	54.2949
Bison	Strip	319	48	23	79	66	81	616	860	41.7344
Bison	Strip	237	87	23	54	60	48	509	195	72.3011
Mot	Strip	999	470	278	223	186	210	2366	2074	53.2883
Mot	Strip	577	512	1365	204	271	228	3157	554	85.0714
Mot	Strip	319	126	112	75	72	61	765	649	54.1018
Mot	Strip	180	56	25	114	23	40	438	1142	27.7215
Mot	Strip	305	365	77	32	26	31	836	1241	40.2504
Mot	Strip	294	142	78	88	52	35	689	853	44.6822
Mot	Strip	283	563	105	125	163	67	1306	752	63.4597
Mot	Strip	566	328	316	170	189	137	1706	575	74.7918
Mot	Strip	219	105	52	45	35	26	482	541	47.1163
Mot	Strip	868	578	96	151	139	158	1990	610	76.5385
Mot	Strip	124	92	36	30	42	23	347	385	47.4044
Sheep	Strip	1336	564	202	122	171	136	2531	448	84.9614
Sheep	Strip	513	309	79	34	35	32	1002	365	73.2992
Sheep	Strip	175	186	33	39	48	28	509	776	39.6109
Sheep	Strip	455	192	87	98	143	124	1099	2488	30.6384
Sheep	Strip	678	409	123	106	118	145	1579	5451	22.4609
Sheep	Strip	628	594	287	355	505	256	2625	2242	53.9347
Sheep	Strip	307	231	58	89	42	24	751	477	61.1564
