# Supplementary material for: Efficacy and Safety of an Oxalic Acid and Glycerin Formulation for Varroa destructor Control in Honey Bee Colonies During Summer in a Northern Climate
Source: Pathogens. 2025 Jul 22;14(8):724. doi: 10.3390/pathogens14080724 (PMC12389099; doi:10.3390/pathogens14080724)
Supplement: Supplementary file 1 [file pathogens-14-00724-s001.zip › Supplementary Table S2 2018 Cluster size 2025-06-28.xlsx]

## Sheet: Cluster size
Apiary ID	Treatment	Top cluster	Bottom cluster	Mean cluster size
Bison	Control	0.25	3	1.75
Bison	Formic	0.5	2.75	1.875
Bison	Strip	1	2	2
Bison	Formic	1	2.5	2.25
Bison	Formic	1	4	3
Bison	Dribble	1.5	3	3
Bison	Strip	1.75	2	2.75
Bison	Strip	1.75	3	3.25
Bison	Dribble	2	2	3
Bison	Strip	2	4.25	4.125
Bison	Formic	2	4.5	4.25
Bison	Control	2.25	2.25	3.375
Bison	Strip	2.25	2.5	3.5
Bison	Dribble	2.25	3.25	3.875
Bison	Formic	2.25	3.25	3.875
Bison	Dribble	2.25	4.25	4.375
Bison	Control	2.5	2.75	3.875
Bison	Strip	2.5	3	4
Bison	Strip	2.5	4.75	4.875
Bison	Strip	2.75	2.75	4.125
Bison	Control	2.75	3	4.25
Bison	Dribble	2.75	3.25	4.375
Bison	Formic	2.75	3.25	4.375
Bison	Control	2.75	4	4.75
Bison	Control	2.75	4.25	4.875
Bison	Control	2.75	5.25	5.375
Bison	Strip	3	3.5	4.75
Bison	Formic	3	3.75	4.875
Bison	Dribble	3	5	5.5
Bison	Dribble	3.5	2.25	4.625
Bison	Dribble	3.5	3	5
Bison	Formic	3.5	4.25	5.625
Bison	Control	3.5	6.5	6.75
Bison	Dribble	3.75	2.75	5.125
Bison	Strip	3.75	5.75	6.625
Bison	Dribble	3.75	6.5	7
Bison	Formic	4.25	3.5	6
Bison	Control	4.5	7.75	8.375
Bison	Formic	4.75	3.75	6.625
Bison	Control	4.75	6.5	8
Bison	Control	5.25	4	7.25
Bison	Strip	5.5	4.75	7.875
Bison	Formic	6	7	9.5
Bison	Control	6.25	7.5	10
Mot	Strip	0.5	2.75	1.875
Mot	Strip	0.75	2.75	2.125
Mot	Dribble	1.25	2	2.25
Mot	Control	1.25	2.25	2.375
Mot	Formic	1.5	2.5	2.75
Mot	Formic	1.75	3.25	3.375
Mot	Strip	1.75	3.5	3.5
Mot	Formic	1.75	4.5	4
Mot	Control	2	1.25	2.625
Mot	Strip	2	2.5	3.25
Mot	Control	2.25	3	3.75
Mot	Control	2.25	3	3.75
Mot	Dribble	2.5	2.25	3.625
Mot	Strip	2.5	3.25	4.125
Mot	Control	2.75	2.5	4
Mot	Formic	2.75	4	4.75
Mot	Formic	3	2.5	4.25
Mot	Strip	3	5.25	5.625
Mot	Control	3.25	3	4.75
Mot	Formic	3.25	4.25	5.375
Mot	Control	3.25	4.75	5.625
Mot	Formic	3.25	4.75	5.625
Mot	Dribble	3.25	5.25	5.875
Mot	Strip	3.5	2.75	4.875
Mot	Strip	3.5	3.75	5.375
Mot	Strip	3.75	4.5	6
Mot	Formic	3.75	5.5	6.5
Mot	Dribble	3.75	6.25	6.875
Mot	Strip	4	4.5	6.25
Mot	Formic	4.5	3.25	6.125
Mot	Strip	4.75	4.5	7
Mot	Formic	5	4	7
Mot	Dribble	5	5.75	7.875
Mot	Control	5.25	3.75	7.125
Mot	Dribble	5.25	5	7.75
Mot	Dribble	5.75	5	8.25
Mot	Dribble	6.5	5.5	9.25
Mot	Dribble	6.75	7	10.25
Mot
Mot
Sheep	Control	0.75	2.75	2.125
Sheep	Strip	1.25	4.25	3.375
Sheep	Dribble	2	2.5	3.25
Sheep	Strip	2	4	4
Sheep	Dribble	2	6.5	5.25
Sheep	Formic	2.25	2.25	3.375
Sheep	Control	2.25	2.75	3.625
Sheep	Control	2.25	2.75	3.625
Sheep	Dribble	2.75	4.25	4.875
Sheep	Strip	2.75	4.25	4.875
Sheep	Control	3	2.25	4.125
Sheep	Formic	3	2.75	4.375
Sheep	Dribble	3	3.25	4.625
Sheep	Formic	3	4	5
Sheep	Control	3	4.5	5.25
Sheep	Formic	3.25	3.5	5
Sheep	Strip	3.5	3	5
Sheep	Strip	3.75	3.25	5.375
Sheep	Control	4	2.75	5.375
Sheep	Dribble	4.25	4	6.25
Sheep	Formic	4.25	4	6.25
Sheep	Dribble	4.5	5.75	7.375
Sheep	Dribble	4.5	6.75	7.875
Sheep	Control	4.75	4	6.75
Sheep	Strip	5	4.75	7.375
Sheep	Dribble	5.5	5	8
Sheep	Formic	5.75	3.5	7.5
Sheep	Control	5.75	6.5	9
Sheep	Formic	6	4	8
Sheep	Formic	6.5	6.25	9.625
