# Supplementary material for: Efficacy and Safety of an Oxalic Acid and Glycerin Formulation for Varroa destructor Control in Honey Bee Colonies During Summer in a Northern Climate
Source: Pathogens. 2025 Jul 22;14(8):724. doi: 10.3390/pathogens14080724 (PMC12389099; doi:10.3390/pathogens14080724)
Supplement: Supplementary file 1 [file pathogens-14-00724-s001.zip › Supplementary Table S3 2018 Dead worker adults and brood in traps 2025-06-28.xlsx]

## Sheet: Dead worker bees
Apiary ID	Treatment	Week	Dead Adult worker	Dead Worker brood	Dead adult workers	Dead worker brood
Bison	Control	1	180	1	44	44
Bison	Control	1	169	26	41.5	41.5
Mot	Control	1	199	5	52	52
Mot	Control	1	257	10	64	64
Sheep	Control	1	638	25	93	93
Bison	Control	2	87	0	18	18
Bison	Control	2	159	6	37	37
Mot	Control	2	117	4	31	31
Mot	Control	2	103	10	26	26
Sheep	Control	2	3	0	2	2
Bison	Control	3	13	21	8	8
Bison	Control	3	116	0	30	30
Mot	Control	3	14	6	9.5	9.5
Mot	Control	3	136	1	34	34
Sheep	Control	3	4	0	3.5	3.5
Bison	Control	4	225	2	57	57
Bison	Control	4	251	0	61.5	61.5
Mot	Control	4	97	3	20.5	20.5
Mot	Control	4	826	89	99	99
Sheep	Control	4	244	0	60	60
Bison	Control	5	251	5	61.5	61.5
Bison	Control	5	186	3	46	46
Mot	Control	5	78	4	16	16
Mot	Control	5	770	98	98	98
Sheep	Control	6	1284	26	104	104
Bison	Control	6	596	23	91	91
Mot	Control	6	401	18	84	84
Mot	Control	6	2216	147	105	105
Bison	Dribble	1	286	56	67	67
Bison	Dribble	1	199	1	52	52
Mot	Dribble	1	196	2	50	50
Sheep	Dribble	1	671	16	96	96
Bison	Dribble	2	224	37	56	56
Bison	Dribble	2	267	5	65	65
Mot	Dribble	2	94	1	19	19
Sheep	Dribble	2	6	0	5	5
Bison	Dribble	3	108	0	27	27
Bison	Dribble	3	293	0	69	69
Mot	Dribble	3	7	0	6	6
Sheep	Dribble	3	4	1	3.5	3.5
Bison	Dribble	4	398	7	83	83
Bison	Dribble	4	394	8	82	82
Mot	Dribble	4	235	0	59	59
Sheep	Dribble	4	195	1	49	49
Bison	Dribble	5	346	3	76	76
Bison	Dribble	5	356	4	79	79
Mot	Dribble	5	83	0	17	17
Sheep	Dribble	5	11	0	7	7
Bison	Dribble	6	634	1	92	92
Bison	Dribble	6	348	8	77	77
Mot	Dribble	6	181	4	45	45
Sheep	Dribble	6	169	8	41.5	41.5
Bison	Formic	1	131	4	33	33
Bison	Formic	1	694	25	97	97
Mot	Formic	1	340	12	75	75
Mot	Formic	1	163	36	38	38
Sheep	Formic	1	303	6	72	72
Bison	Formic	2	123	1	32	32
Bison	Formic	2	14	0	9.5	9.5
Mot	Formic	2	334	3	74	74
Mot	Formic	2	189	1	48	48
Sheep	Formic	2	295	11	70	70
Bison	Formic	3	66	0	15	15
Bison	Formic	3	97	0	20.5	20.5
Mot	Formic	3	234	2	58	58
Mot	Formic	3	99	0	22	22
Sheep	Formic	3	100	0	23	23
Bison	Formic	4	297	8	71	71
Bison	Formic	4	144	0	35	35
Mot	Formic	4	468	5	89	89
Mot	Formic	4	178	0	43	43
Sheep	Formic	4	366	5	80	80
Bison	Formic	5	199	0	52	52
Bison	Formic	5	101	0	24.5	24.5
Mot	Formic	5	443	6	88	88
Mot	Formic	5	349	6	78	78
Sheep	Formic	5	111	0	28.5	28.5
Bison	Formic	6	546	5	90	90
Bison	Formic	6	378	0	81	81
Mot	Formic	6	868	5	100	100
Mot	Formic	6	962	6	101	101
Sheep	Formic	6	413	7	85.5	85.5
Bison	Strip	1	255	13	63	63
Bison	Strip	1	1034	1	102	102
Mot	Strip	1	188	6	47	47
Sheep	Strip	1	654	5	95	95
Bison	Strip	2	166	1	40	40
Bison	Strip	2	101	0	24.5	24.5
Mot	Strip	2	56	2	14	14
Sheep	Strip	2	145	1	36	36
Bison	Strip	3	207	1	54	54
Bison	Strip	3	51	0	13	13
Mot	Strip	3	18	0	11	11
Sheep	Strip	3	0	0	1	1
Bison	Strip	4	273	2	66	66
Bison	Strip	4	413	0	85.5	85.5
Mot	Strip	4	311	4	73	73
Sheep	Strip	4	223	16	55	55
Bison	Strip	5	288	0	68	68
Bison	Strip	5	653	3	94	94
Mot	Strip	5	111	0	28.5	28.5
Sheep	Strip	5	19	1	12	12
Bison	Strip	6	1169	2	103	103
Bison	Strip	6	6670	46	106	106
Mot	Strip	6	440	7	87	87
Sheep	Strip	6	164	13	39	39
