# Supplementary material for: Efficacy and Safety of an Oxalic Acid and Glycerin Formulation for Varroa destructor Control in Honey Bee Colonies During Summer in a Northern Climate
Source: Pathogens. 2025 Jul 22;14(8):724. doi: 10.3390/pathogens14080724 (PMC12389099; doi:10.3390/pathogens14080724)
Supplement: Supplementary file 1 [file pathogens-14-00724-s001.zip › Supplementary Table S4 2018 Honey residues 2025-06-28.xlsx]

## Sheet: Honey residues
Treatment Period	Treatment Group	Honey Residual (µg/g)
Posttreatment	Control	9
Posttreatment	Control	9
Posttreatment	Control	9
Posttreatment	Control	9
Posttreatment	Control	9
Posttreatment	Control	9
Posttreatment	Control	9
Posttreatment	Control	9
Posttreatment	Control	9
Posttreatment	Control	9
Posttreatment	Control	9
Posttreatment	Control	20.1
Posttreatment	Control	28.1
Posttreatment	Control	35.7
Posttreatment	Control	67
Posttreatment	Oxalic acid and glycerin	9
Posttreatment	Oxalic acid and glycerin	9
Posttreatment	Oxalic acid and glycerin	9
Posttreatment	Oxalic acid and glycerin	9
Posttreatment	Oxalic acid and glycerin	9
Posttreatment	Oxalic acid and glycerin	9
Posttreatment	Oxalic acid and glycerin	9
Posttreatment	Oxalic acid and glycerin	9
Posttreatment	Oxalic acid and glycerin	9
Posttreatment	Oxalic acid and glycerin	9
Posttreatment	Oxalic acid and glycerin	9
Posttreatment	Oxalic acid and glycerin	9
Posttreatment	Oxalic acid and glycerin	9
Posttreatment	Oxalic acid and glycerin	9
Posttreatment	Oxalic acid and glycerin	9
Posttreatment	Oxalic acid and glycerin	9
Posttreatment	Oxalic acid and glycerin	9
Posttreatment	Oxalic acid and glycerin	9
Posttreatment	Oxalic acid and glycerin	9
Posttreatment	Oxalic acid and glycerin	9
Posttreatment	Oxalic acid and glycerin	9
Posttreatment	Oxalic acid and glycerin	9
Posttreatment	Oxalic acid and glycerin	9
Posttreatment	Oxalic acid and glycerin	30
Pretreatment	Control	9
Pretreatment	Control	9
Pretreatment	Control	9
Pretreatment	Control	9
Pretreatment	Control	9
Pretreatment	Control	9
Pretreatment	Control	9
Pretreatment	Control	9
Pretreatment	Control	25.1
Pretreatment	Control	33.3
Pretreatment	Control	83
Pretreatment	Control	87
Pretreatment	Control	96.5
Pretreatment	Control	127.2
Pretreatment	Control	128
Pretreatment	Control	143.5
Pretreatment	Control	145.6
Pretreatment	Control	196.4
Pretreatment	Oxalic acid and glycerin	9
Pretreatment	Oxalic acid and glycerin	9
Pretreatment	Oxalic acid and glycerin	9
Pretreatment	Oxalic acid and glycerin	9
Pretreatment	Oxalic acid and glycerin	20.3
Pretreatment	Oxalic acid and glycerin	31
Pretreatment	Oxalic acid and glycerin	31.2
Pretreatment	Oxalic acid and glycerin	33.9
Pretreatment	Oxalic acid and glycerin	48
Pretreatment	Oxalic acid and glycerin	48.5
Pretreatment	Oxalic acid and glycerin	49.2
Pretreatment	Oxalic acid and glycerin	73.2
Pretreatment	Oxalic acid and glycerin	74
Pretreatment	Oxalic acid and glycerin	74.3
Pretreatment	Oxalic acid and glycerin	76.4
Pretreatment	Oxalic acid and glycerin	77
Pretreatment	Oxalic acid and glycerin	78.9
Pretreatment	Oxalic acid and glycerin	81.6
Pretreatment	Oxalic acid and glycerin	85.7
Pretreatment	Oxalic acid and glycerin	92.8
Pretreatment	Oxalic acid and glycerin	127.3
Pretreatment	Oxalic acid and glycerin	142.5
Pretreatment	Oxalic acid and glycerin	142.8
Pretreatment	Oxalic acid and glycerin	162.1
Pretreatment	Oxalic acid and glycerin	402.4
Treatment	Control	9
Treatment	Control	9
Treatment	Control	9
Treatment	Control	9
Treatment	Control	9
Treatment	Control	9
Treatment	Control	9
Treatment	Control	9
Treatment	Control	9
Treatment	Control	9
Treatment	Control	9
Treatment	Control	9
Treatment	Control	9
Treatment	Control	45.2
Treatment	Control	46.6
Treatment	Control	68.1
Treatment	Control	68.3
Treatment	Control	146.7
Treatment	Oxalic acid and glycerin	9
Treatment	Oxalic acid and glycerin	9
Treatment	Oxalic acid and glycerin	9
Treatment	Oxalic acid and glycerin	9
Treatment	Oxalic acid and glycerin	9
Treatment	Oxalic acid and glycerin	9
Treatment	Oxalic acid and glycerin	9
Treatment	Oxalic acid and glycerin	9
Treatment	Oxalic acid and glycerin	9
Treatment	Oxalic acid and glycerin	9
Treatment	Oxalic acid and glycerin	9
Treatment	Oxalic acid and glycerin	9
Treatment	Oxalic acid and glycerin	9
Treatment	Oxalic acid and glycerin	9
Treatment	Oxalic acid and glycerin	9
Treatment	Oxalic acid and glycerin	9
Treatment	Oxalic acid and glycerin	9
Treatment	Oxalic acid and glycerin	28.8
Treatment	Oxalic acid and glycerin	38.7
Treatment	Oxalic acid and glycerin	43.6
Treatment	Oxalic acid and glycerin	65.3
Treatment	Oxalic acid and glycerin	66.2
Treatment	Oxalic acid and glycerin	74.4
Treatment	Oxalic acid and glycerin	82
Treatment	Oxalic acid and glycerin	134.6
